# Supplementary material for: The nutritional profile of commercial complementary foods in Japan: comparison between low- and high-price products
Source: Br J Nutr. 2023 Mar 13;130(9):1595–608. doi: 10.1017/S0007114523000612 (PMC10564588; doi:10.1017/S0007114523000612)
Supplement: Supplementary file 1 [file S0007114523000612sup001.xlsx]

## Sheet: STable1
Supplemental Table 1. Food category and definition
Food category	Subcategory	Definition and examples	Reference
Dry meals	Dry, powdered and instant cereal/starchy food	Dry rice, cereal, pulverized rusks or starchy root (at least 25% cereal and/or starch root content) with or without naturally sweet foods (such as dry fruit and powdered fruit juice), milk powder or whey powder. Products to be made up with liquid. Includes dry instant-type porridges and dry breakfast cereals (such as puffed rice or cereal hoops), if marketed as suitable for infants and young chil…	WHO's report*
	Dry, powdered and instant vegetable/fish/meat	Dry vegetables, fish, or meat with or without naturally sweet foods (such as dry fruit and powdered fruit juice), milk powder or whey powder. Products to be made up with liquid.	Authors†
Soft meals	Cereal-based meal	Foods with cereals or other starchy cabohydrates as the largest main ingredient by weight other than water. May contain vegetables, meat, fish, and dairy. This includes "Udon" noodle, "Soumen" noodle, "Okayu" rice porridge (not dairy-based), and "Zosui" rice porridge (not dairy-based).	Authors†
	Meat, fish, cheese, pulses or vegetable-based meal, with rice or noodles	A soft meal containing meat, fish, cheese, pulses or vegetables as the largest main ingredient. In addition, cereals (rice, rice porridge, or noodle) are included. All contained in one package.	Authors†
	Meat, fish or cheese or vegetable-based meal without rice or noodles	A soft meal containing meat, fish, cheese, pulses or vegetables as the largest main ingredient. Cereals (rice, rice porridge, or noodle) are not included.	Authors†
Snacks and sweets‡	Confectionery, sweet spreads and fruit chews	Confectionery includes: chocolate and other products containing cocoa; white chocolate; jelly sweets and boiled sweets; chewing gum and bubble gum; caramels; liquorice sweets; marzipan; sweetened or “yogurt”-coated fruit etc. Sweet spreads: spreadable chocolate and any other sweet sandwich/toast topping such as jam, marmalade or honey and sweet nut spreads etc. Fruit chews include any dried and p…	WHO's report*
	Fruit (fresh or dry whole fruit or pieces)	Includes fresh whole or peeled fruit (such as apple) and dried fruit (such as dry slices of plain apple, freeze-dried strawberries, raisins, dry apricots, prunes) Excludes fruit pieces coated in sugar or oils/fats (such as banana chips, sweetened cranberries or yogurt raisins) and dried and further processed fruit products,	WHO's report*
	Fruit purée with or without addition of vegetables, cereals or milk	Largest ingredient single or mixed fruit. May contain vegetables, cereals and dairy. Includes any spoonable fruit or fruit-and-vegetable purée, high-fruit breakfast foods (such as fruit-based breakfast rice/ porridge) and desserts (such as apple crumble or fruit-based baby rice). May include some products labelled as “smoothies”, without the addition of juice or water.	WHO's report (edit)§
	Other snacks and finger foods	Includes foods such as savoury biscuits and pretzels, baked chips/crisps (such as potato, grain or other starchy food etc.), rice cakes coated in powdered fruit or vegetables, cereal bars Also includes any rusks/teething biscuits, sweet baked, fried, dried or dehydrated food intended to be eaten between meals, sweet pastries; croissants; cookies/biscuits; sponge cakes; wafers; fruit pies; sweet b…	WHO's report*
Drinks	Single or mixed fruit juices, vegetable juices	Any drinkable product containing crushed, blended, pulped or puréed fruit or vegetable, fruit or vegetable juice and/or water, with or without added sugar or sweetening agents, including 100% juices, reconstituted juice from concentrate, smoothies with added juice or water. Excludes smoothies/purées without the addition of juice or water (see category 2.1) Excludes all products that function as b…	WHO's report*
	Cow’s milk and milk alternatives with added sugar or sweetening agent	Whole cow’s milk and milk alternatives including soya, oat or almond milk with added sugar or sweetening agent Excludes other products that function as breast-milk substitutes (see exclusions to the model)	WHO's report*
	Other non-formula drinks	Includes drinks ready made from cordials, energy drinks, ices, cola, lemonade, orangeade, other soft drinks, and mineral and/or flavoured waters (including aerated) with added sugars or sweetener.	Authors†
	Tea	Includes tea without sugars	Authors†
Others	Meal accompaniments	Includes "Furikake" powder (rice topping added to boiled rice or rice porridge)	Authors†
	Sauce	Dry, powdered and instant sauce. Products to be made up with liquid.	Authors†
	Soup	Dry, powdered or instant soup. Products to be made up with liquid.	Authors†
	Soup stock powder	Dry, powdered and instant soup stock or soupt stock pack. Products to be made up with liquid.	Authors†
*Cited from WHO's report (WHO Regional Office for Europe. Ending Inappropriate Promotion of Commercially Available Complementary Foods for Infants and Young Children between 6 and 36 Months in Europe; WHO: Geneva, Switzerland, 2019)
†Categories reated by authors to adopt commercial comprementary foods sold in Japan
‡"Dry finger foods and snacks" in the original category by WHO was ediet to "Snacks and sweets."
§Moved from "Soft–wet spoonable, readyto-eat foods" in the original category by WHO to "Snacks and sweets." Cited from WHO Regional Office for Europe. Ending Inappropriate Promotion of Commercially Available Complementary Foods for Infants and Young Children between 6 and 36 Months in Europe; WHO: Geneva, Switzerland, 2019

## Sheet: STable2
Supplemental Table 2. Numbers and percentages of commercial complementary foods sold in Japan by food category according to recommended age
		All	For infant								For young kids
Food category	Subcategory		<5 mo		5–6 mo		7–8 mo		9–11 mo		12 mo		1 y 4–6 mo
		N	N	(%)	N	(%)	N	(%)	N	(%)	N	(%)	N	(%)
Dry meals	Dry, powdered and instant cereal/starchy food	42	0	(0)	17	(40)	13	(31)	3	(7)	8	(19)	1	(2)
	Dry, powdered and instant vegetable/fish/meat	21	0	(0)	15	(71)	6	(29)	0	(0)	0	(0)	0	(0)
Soft meals	Cereal-based meal	109	0	(0)	12	(11)	22	(20)	39	(36)	33	(30)	3	(3)
	Meat, fish, cheese, pulses or vegetable-based meal, with rice or noodles	89	0	(0)	3	(3)	21	(24)	36	(40)	28	(31)	1	(1)
	Meat, fish, cheese, pulse or vegetable-based meal without rice or noodles	227	0	(0)	30	(13)	27	(12)	51	(22)	83	(37)	36	(16)
Snacks and sweets	Confectionery, sweet spreads and fruit chews	26	0	(0)	0	(0)	1	(4)	3	(12)	22	(85)	0	(0)
	Fruit (fresh or dry whole fruit or pieces)	9	0	(0)	0	(0)	0	(0)	4	(44)	5	(56)	0	(0)
	Fruit purée with or without addition of vegetables, cereals or milk	24	0	(0)	20	(83)	2	(8)	0	(0)	2	(8)	0	(0)
	Other snacks and finger foods	128	0	(0)	6	(5)	39	(30)	47	(37)	30	(23)	6	(5)
Drinks	Single or mixed fruit juices, vegetable juices	29	0	(0)	8	(28)	3	(10)	0	(0)	18	(62)	0	(0)
	Cow’s milk and milk alternatives with added sugar or sweetening agent	1	0	(0)	0	(0)	0	(0)	0	(0)	0	(0)	1	(100)
	Other non-formula drinks	11	9	(82)	1	(9)	1	(9)	0	(0)	0	(0)	0	(0)
	Tea	19	10	(53)	5	(26)	1	(5)	0	(0)	3	(16)	0	(0)

## Sheet: STable3
Supplemental Table 3. Comparison of the major ingredients between the low and high price commercial complementary foods sold in Japan for infants and young kids (<24 mo) by food type*
				Dry meals								Soft meals								Snacks and sweets
		All (n=63)		Low price products (n=33)		High price products (n=30)				All (n=425)		Low price products (n=212)		High price products (n=213)				All (n=187)		Low price products (n=92)		High price products (n=95)
Food group	Ingredient name	N	%	N	%	N	%		Ingredient name	N	%	N	%	N	%		Ingredient name	N	%	N	%	N	%
Cereal	Barley grass	1	(2)	1	(3)	0	(0)		Barley	1	(0)	1	(0)	0	(0)		Corn grits	4	(2)	0	(0)	4	(4)
	Oats	4	(6)	1	(3)	3	(10)		Bread crumbs	16	(4)	14	(7)	2	(1)		Glutinous rice	6	(3)	6	(7)	0	(0)
	Rice	5	(8)	2	(6)	3	(10)		Brown rice	8	(2)	6	(3)	2	(1)		Millet	1	(1)	0	(0)	1	(1)
	Rice flour	6	(10)	1	(3)	5	(17)		Macaroni	6	(1)	5	(2)	1	(0)		Oatmeal	1	(1)	0	(0)	1	(1)
	Semolina	3	(5)	1	(3)	2	(7)		Rice	142	(33)	69	(33)	73	(34)		Rice	35	(19)	9	(10)	26	(27)
	Wheat flour	34	(54)	26	(79)	8	(27)		Rice flour	18	(4)	0	(0)	18	(8)		Rice bran	3	(2)	0	(0)	3	(3)
	Wheat protein	2	(3)	0	(0)	2	(7)		Spaghetti	20	(5)	12	(6)	8	(4)		Rice flour	11	(6)	4	(4)	7	(7)
	Whole wheat flour	1	(2)	0	(0)	1	(3)		Udon noodles	9	(2)	6	(3)	3	(1)		Sprouted brown rice	1	(1)	0	(0)	1	(1)
									Fu	1	(0)	0	(0)	1	(0)		Wheat flour	46	(25)	29	(32)	17	(18)
									Wheat flour	30	(7)	23	(11)	7	(3)
Potato	Mashed potato	4	(6)	4	(12)	0	(0)		Konnyaku	10	(2)	7	(3)	3	(1)		Mashed potato	3	(2)	3	(3)	0	(0)
	Potatoes	11	(17)	6	(18)	5	(17)		Mashed potato	1	(0)	1	(0)	0	(0)		Potatoes	2	(1)	1	(1)	1	(1)
	Purpole sweet potato	1	(2)	1	(3)	0	(0)		Potatoes	163	(38)	101	(48)	62	(29)		Purpole sweet potato	2	(1)	2	(2)	0	(0)
	Sweet potato	4	(6)	2	(6)	2	(7)		Sweet potato	33	(8)	6	(3)	27	(13)		Sweet potato	12	(6)	7	(8)	5	(5)
									Yum	12	(3)	3	(1)	9	(4)
Green vegetables	Asparagus	3	(5)	1	(3)	2	(7)		Asparagus	8	(2)	7	(3)	1	(0)		Angelica keiskei	1	(1)	1	(1)	0	(0)
	Broccoli	5	(8)	1	(3)	4	(13)		Bok choy	4	(1)	0	(0)	4	(2)		Broccoli	2	(1)	1	(1)	1	(1)
	Carrot	22	(35)	10	(30)	12	(40)		Broccoli	64	(15)	60	(28)	4	(2)		Carrot	32	(17)	18	(20)	14	(15)
	Green onion	1	(2)	0	(0)	1	(3)		Carrot	308	(72)	191	(90)	117	(55)		Kale	1	(1)	1	(1)	0	(0)
	Kale	2	(3)	1	(3)	1	(3)		Green onion	0	(0)	0	(0)	0	(0)		Molokheiya	1	(1)	1	(1)	0	(0)
	Konatsuna	8	(13)	2	(6)	6	(20)		Green pepper	37	(9)	35	(17)	2	(1)		Konatsuna	4	(2)	2	(2)	2	(2)
	Molokheiya	1	(2)	0	(0)	1	(3)		Konatsuna	10	(2)	6	(3)	4	(2)		Pumpkin	27	(14)	17	(18)	10	(11)
	Okra	1	(2)	0	(0)	1	(3)		Paprika	13	(3)	0	(0)	13	(6)		Radish leaves	1	(1)	1	(1)	0	(0)
	Paprika	4	(6)	0	(0)	4	(13)		Pea pods	72	(17)	57	(27)	15	(7)		Red bell pepper	1	(1)	1	(1)	0	(0)
	Pea pods	1	(2)	0	(0)	1	(3)		Pumpkin	85	(20)	54	(25)	31	(15)		Spinach	23	(12)	13	(14)	10	(11)
	Pumpkin	18	(29)	9	(27)	9	(30)		Red bell pepper	7	(2)	7	(3)	0	(0)		Tomato	12	(6)	8	(9)	4	(4)
	Spinach	14	(22)	6	(18)	8	(27)		Spinach	63	(15)	46	(22)	17	(8)
	Tomatoes	12	(19)	5	(15)	7	(23)		Tomatoes	99	(23)	62	(29)	37	(17)
									Yellow bell pepper	4	(1)	4	(2)	0	(0)
Other vegetables	Burdock	1	(2)	0	(0)	1	(3)		Bamboo shoots	3	(1)	2	(1)	1	(0)		Cabbage	1	(1)	1	(1)	0	(0)
	Cabbage	1	(2)	0	(0)	1	(3)		Beets	2	(0)	0	(0)	2	(1)		Daikon radish	1	(1)	0	(0)	1	(1)
	Chinese cabbage	3	(5)	0	(0)	3	(10)		Burdock	66	(16)	40	(19)	26	(12)		Edamame soybeans	1	(1)	0	(0)	1	(1)
	Eggplant	1	(2)	0	(0)	1	(3)		Cabbage	89	(21)	62	(29)	27	(13)		Green peas	1	(1)	0	(0)	1	(1)
	Lettuce	1	(2)	0	(0)	1	(3)		Cauliflower	11	(3)	9	(4)	2	(1)		Onion	2	(1)	0	(0)	2	(2)
	Mulberry leaves	1	(2)	1	(3)	0	(0)		Celery	24	(6)	14	(7)	10	(5)		Red beets	1	(1)	1	(1)	0	(0)
	Onion	11	(17)	6	(18)	5	(17)		Chinese cabbage	25	(6)	19	(9)	6	(3)		Sweet corn	8	(4)	5	(5)	3	(3)
	Perilla	1	(2)	1	(3)	0	(0)		Daikon radish	110	(26)	65	(31)	45	(21)		Vegetables, NS	1	(1)	0	(0)	1	(1)
	Red beets	1	(2)	1	(3)	0	(0)		Dates	4	(1)	4	(2)	0	(0)
	Sweet corn	6	(10)	2	(6)	4	(13)		Dried Daikon	1	(0)	0	(0)	1	(0)
	Turnip	1	(2)	0	(0)	1	(3)		Edamame soybeans	11	(3)	9	(4)	2	(1)
	Vegetables, NS	2	(3)	2	(6)	0	(0)		Eggplant	2	(0)	0	(0)	2	(1)
									Green peas	19	(4)	14	(7)	5	(2)
									Lotus root	16	(4)	16	(8)	0	(0)
									Onion	248	(58)	146	(69)	102	(48)
									Red Beets	1	(0)	0	(0)	1	(0)
									Sweet corn	95	(22)	73	(34)	22	(10)
									Turnip	13	(3)	5	(2)	8	(4)
									Wax gourd	1	(0)	0	(0)	1	(0)
									Zucchini	3	(1)	0	(0)	3	(1)
Mushrooms	Shiitake mushrooms	1	(2)	0	(0)	1	(3)		Buna-Shimeji mushrooms	9	(2)	5	(2)	4	(2)
									Enoki mushroom	13	(3)	0	(0)	13	(6)
									Eringi mushroom	5	(1)	0	(0)	5	(2)
									Hiratake mushrooms	6	(1)	1	(0)	5	(2)
									Jew's ear mushroom	3	(1)	1	(0)	2	(1)
									Maitake mushroom	23	(5)	13	(6)	10	(5)
									Mushrooms	21	(5)	6	(3)	15	(7)
									Shiitake mushrooms	70	(16)	49	(23)	21	(10)
									Shimeji mushrooms	2	(0)	0	(0)	2	(1)
Seaweed	Hijiki	2	(3)	2	(6)	0	(0)		Agar	12	(3)	2	(1)	10	(5)		Agar	10	(5)	8	(9)	2	(2)
	Kelp	4	(6)	1	(3)	3	(10)		Dried seaweed	1	(0)	0	(0)	1	(0)		Aonori seaweed	2	(1)	0	(0)	2	(2)
	Seaweed	3	(5)	2	(6)	1	(3)		Hijiki	13	(3)	8	(4)	5	(2)		Dried seaweed	1	(1)	0	(0)	1	(1)
	Wakame seaweed	1	(2)	1	(3)	0	(0)		Kelp	53	(12)	1	(0)	52	(24)		Hijiki	3	(2)	0	(0)	3	(3)
									Sea lettuce	2	(0)	0	(0)	2	(1)		Kelp	2	(1)	0	(0)	2	(2)
									Seaweed (not specified)	2	(0)	2	(1)	0	(0)		Sea lettuce	1	(1)	0	(0)	1	(1)
									Wakame seaweed	15	(4)	11	(5)	4	(2)		Wakame seaweed	6	(3)	0	(0)	6	(6)
Pulses	Defatted soybeans	2	(3)	1	(3)	1	(3)		Bean curd	7	(2)	0	(0)	7	(3)		Black soybean kinako	1	(1)	1	(1)	0	(0)
									Fava beans	8	(2)	8	(4)	0	(0)		Chickpeas	5	(3)	0	(0)	5	(5)
									Chickpeas	1	(0)	1	(0)	0	(0)		Okara (bean curd)	1	(1)	1	(1)	0	(0)
									Koya Tofu	4	(1)	0	(0)	4	(2)		Pea protein	5	(3)	0	(0)	5	(5)
									Soybeans	16	(4)	11	(5)	5	(2)		Soy milk	3	(2)	3	(3)	0	(0)
									Soy protein	41	(10)	41	(19)	0	(0)		Soy protein	2	(1)	2	(2)	0	(0)
									Soy milk	21	(5)	12	(6)	9	(4)		Soybeans	6	(3)	3	(3)	3	(3)
									Tofu	21	(5)	9	(4)	12	(6)		White bean paste, raw	5	(3)	0	(0)	5	(5)
									White kidney beans	2	(0)	0	(0)	2	(1)
									Fermented fava beans	1	(0)	0	(0)	1	(0)
									Powdered soy protein	3	(1)	3	(1)	0	(0)
									Deep-fried tofu	7	(2)	6	(3)	1	(0)
Eggs									Whole egg	8	(2)	6	(3)	2	(1)		Whole egg	16	(9)	15	(16)	1	(1)
									Flavored ground egg	1	(0)	0	(0)	1	(0)		Egg yolk	25	(13)	18	(20)	7	(7)
									Egg yolk	12	(3)	9	(4)	3	(1)		Egg white	11	(6)	9	(10)	2	(2)
									Egg white	21	(5)	19	(9)	2	(1)			0	(0)
Meat	Chicken liver	2	(3)	1	(3)	1	(3)		Beef	48	(11)	38	(18)	10	(5)		Chicken liver	1	(1)	0	(0)	1	(1)
	Chicken meat (not specified)	2	(3)	1	(3)	1	(3)		Chicken breast	7	(2)	0	(0)	7	(3)		Chicken meat (not specified)	1	(1)	1	(1)	0	(0)
									Chicken breast strips	9	(2)	2	(1)	7	(3)
									Chicken heart	8	(2)	0	(0)	8	(4)
									Chicken liver	26	(6)	13	(6)	13	(6)
									Chicken meat (not specified)	81	(19)	57	(27)	24	(11)
									Chicken thigh	4	(1)	0	(0)	4	(2)
									Flavored ground chicken liver	8	(2)	4	(2)	4	(2)
									Flavored ground chicken	4	(1)	0	(0)	4	(2)
									Pork	41	(10)	25	(12)	16	(8)
									Processed chicken meat	1	(0)	1	(0)	0	(0)
Fish and seafood	Bonito	1	(2)	0	(0)	1	(3)		Horse mackerel	3	(1)	0	(0)	3	(1)		Black sea bream (Sparus sarba)	1	(1)	1	(1)	0	(0)
	Bonito flakes	1	(2)	0	(0)	1	(3)		Scarbreast tuskfin	2	(0)	0	(0)	2	(1)		Bonito flakes	1	(1)	0	(0)	1	(1)
	Cod	4	(6)	1	(3)	3	(10)		Pilchard	7	(2)	5	(2)	2	(1)		Dried small sardines	2	(1)	0	(0)	2	(2)
	Cod roe	1	(2)	1	(3)	0	(0)		Lizardfish	1	(0)	0	(0)	1	(0)		Fish meat	2	(1)	2	(2)	0	(0)
	Cod roe egg	1	(2)	0	(0)	1	(3)		Bonito	2	(0)	0	(0)	2	(1)		Pilchard	6	(3)	1	(1)	5	(5)
	Mackerel flakes	1	(2)	0	(0)	1	(3)		Bonito flakes	43	(10)	9	(4)	34	(16)		Shirasu (whitebait)	4	(2)	1	(1)	3	(3)
	Dried Sardines	1	(2)	0	(0)	1	(3)		Flounder	2	(0)	1	(0)	1	(0)		Shrimp	3	(2)	1	(1)	2	(2)
	Flounder	1	(2)	1	(3)	0	(0)		Salmon	26	(6)	14	(7)	12	(6)
	Mackerel	1	(2)	0	(0)	1	(3)		Shirasu (whitebait)	16	(4)	8	(4)	8	(4)
	Salmon	1	(2)	0	(0)	1	(3)		Alaska pollack	3	(1)	1	(0)	2	(1)
	Sea bream	2	(3)	1	(3)	1	(3)		Sea bream	31	(7)	11	(5)	20	(9)
									Pacific cod	12	(3)	9	(4)	3	(1)
									Scallop	1	(0)	0	(0)	1	(0)
									Scallops (adductor muscle)	1	(0)	0	(0)	1	(0)
									Tuna	31	(7)	21	(10)	10	(5)
									Japanese parrotfish	3	(1)	0	(0)	3	(1)
									Dried small sardines	14	(3)	0	(0)	14	(7)
Dairy prodicts	Foods made from milk, etc.	1	(2)	0	(0)	1	(3)		Cheese (incl. natural cheese)	14	(3)	10	(5)	4	(2)		Cheese (incl. natural cheese)	4	(2)	1	(1)	3	(3)
	Skimmed milk powder	1	(2)	0	(0)	1	(3)		Concentrated milk	2	(0)	2	(1)	0	(0)		Cow's milk	3	(2)	3	(3)	0	(0)
	Whole milk powder	1	(2)	0	(0)	1	(3)		Cow's milk	12	(3)	6	(3)	6	(3)		Dairy products (not specified)	4	(2)	0	(0)	4	(4)
	Yogurt	1	(2)	0	(0)	1	(3)		Cream	3	(1)	3	(1)	0	(0)		Foods made from dairy products	5	(3)	1	(1)	4	(4)
									Cream Cheese	1	(0)	0	(0)	1	(0)		Low fat milk	1	(1)	1	(1)	0	(0)
									Fresh cream	1	(0)	1	(0)	0	(0)		Milk (not specified)	4	(2)	0	(0)	4	(4)
									Processed cheese	2	(0)	2	(1)	0	(0)		Skimmed milk powder	40	(21)	28	(30)	12	(13)
									Skimmed milk powder	1	(0)	0	(0)	1	(0)		Sweetened condensed milk	1	(1)	1	(1)	0	(0)
									Whole milk powder	19	(4)	17	(8)	2	(1)		Sweetened skimmed condensed milk	9	(5)	4	(4)	5	(5)
																	Whey powder	1	(1)	1	(1)	0	(0)
																	Whole milk powder	5	(3)	3	(3)	2	(2)
Fruits	Blueberries	1	(2)	0	(0)	1	(0)		Apple	30	(7)	21	(10)	9	(4)		Apple	41	(22)	23	(25)	18	(19)
	Grapes	1	(2)	0	(0)	1	(3)		Bananas	2	(0)	1	(0)	1	(0)		Bananas	12	(6)	5	(5)	7	(7)
	Raspberries	1	(2)	0	(0)	1	(3)		Blueberries	4	(1)	4	(2)	0	(0)		Blueberries	3	(2)	0	(0)	3	(3)
	Strawberry	2	(3)	0	(0)	2	(3)		Grapes	4	(1)	0	(0)	4	(2)		Coconut cream	1	(1)	0	(0)	1	(1)
									Mango	1	(0)	0	(0)	1	(0)		Coconut milk	2	(1)	0	(0)	2	(2)
									Pineapple	5	(1)	5	(2)	0	(0)		European peach	1	(1)	0	(0)	1	(1)
									Prunes	4	(1)	4	(2)	0	(0)		Grapes	6	(3)	4	(4)	2	(2)
																	Guava	1	(1)	1	(1)	0	(0)
																	Kiwi fruit	1	(1)	0	(0)	1	(1)
																	Lemons	5	(3)	1	(1)	4	(4)
																	Mandarins	1	(1)	0	(0)	1	(1)
																	Mango	5	(3)	3	(3)	2	(2)
																	Oranges	8	(4)	5	(5)	3	(3)
																	Passion fruit	1	(1)	1	(1)	0	(0)
																	Peach	8	(4)	7	(8)	1	(1)
																	Pear	1	(1)	0	(0)	1	(1)
																	Pineapple	5	(3)	5	(5)	0	(0)
																	Prunes	1	(1)	0	(0)	1	(1)
																	Raspberry	6	(3)	2	(2)	4	(4)
																	Satsuma mandarin (Citrus unshiu)	2	(1)	1	(1)	1	(1)
																	Strawberry	13	(7)	6	(7)	7	(7)
